# Supplementary material for: Description of two new species of the genus Cacopsylla Ossiannilsson, 1970 (Hemiptera, Psylloidea) from northern Fennoscandia recognized by morphology, cytogenetic characters and COI barcode sequence
Source: Comp Cytogenet. 2019 Nov 19;13(4):367–82. doi: 10.3897/CompCytogen.v13i4.47395 (PMC6879664; doi:10.3897/CompCytogen.v13i4.47395)
Supplement: XML Treatment for Cacopsylla lapponica [file CompCytogen.v13i4.47395-treatment1.xml]

<!DOCTYPE tp:taxon-treatment
  PUBLIC "-//TaxonX//DTD Taxonomic Treatment Publishing DTD v0 20100105//EN" "tax-treatment-NSO.dtd">
<tp:taxon-treatment xmlns:tp="http://www.plazi.org/taxpub"><tp:treatment-meta><kwd-group><label>Taxon classification</label><kwd><named-content xmlns:xlink="http://www.w3.org/1999/xlink" content-type="kingdom">Animalia</named-content></kwd><kwd><named-content xmlns:xlink="http://www.w3.org/1999/xlink" content-type="order">Hemiptera</named-content></kwd><kwd><named-content xmlns:xlink="http://www.w3.org/1999/xlink" content-type="family">Psyllidae</named-content></kwd></kwd-group><mixed-citation publication-type="journal"><person-group><name><surname>Nokkala</surname><given-names>Christina</given-names></name><name><surname>Kuznetsova</surname><given-names>Valentina G.</given-names></name><name><surname>Rinne</surname><given-names>Veikko</given-names></name><name><surname>Nokkala</surname><given-names>Seppo</given-names></name></person-group><article-title>Description of two new species of the genus <italic><tp:taxon-name><tp:taxon-name-part taxon-name-part-type="genus" reg="Cacopsylla">Cacopsylla</tp:taxon-name-part></tp:taxon-name></italic> Ossiannilsson, 1970 (<tp:taxon-name><tp:taxon-name-part taxon-name-part-type="order">Hemiptera</tp:taxon-name-part></tp:taxon-name>, <tp:taxon-name><tp:taxon-name-part taxon-name-part-type="superfamily">Psylloidea</tp:taxon-name-part></tp:taxon-name>) from northern Fennoscandia recognized by morphology, cytogenetic characters and <italic>COI</italic> barcode sequence</article-title><source>Comp Cytogenet</source><day>19</day><month>11</month><year>2019</year><volume>13</volume><issue>4</issue><fpage>367</fpage><lpage>382</lpage><pub-id pub-id-type="doi">10.3897/CompCytogen.v13i4.47395</pub-id></mixed-citation></tp:treatment-meta><tp:nomenclature><tp:taxon-name><object-id xmlns:xlink="http://www.w3.org/1999/xlink" content-type="arpha" xlink:type="simple">852BE45B-EDBF-503A-BA01-EF4CAC31553F</object-id>
              <tp:taxon-name-part taxon-name-part-type="genus" reg="Cacopsylla">Cacopsylla</tp:taxon-name-part>
              <tp:taxon-name-part taxon-name-part-type="species" reg="lapponica">lapponica</tp:taxon-name-part>
              <object-id xmlns:xlink="http://www.w3.org/1999/xlink" content-type="zoobank" xlink:type="simple">http://zoobank.org/65E15B28-AE24-49A8-9026-88A4C1EBE8EC</object-id>
            </tp:taxon-name><tp:taxon-authority>S. Nokkala &amp; Ch. Nokkala</tp:taxon-authority><tp:taxon-status xmlns:xlink="http://www.w3.org/1999/xlink" xlink:type="simple">sp. nov.</tp:taxon-status></tp:nomenclature><tp:treatment-sec sec-type="type material" id="SECID0E11AG"><title>Type material.</title><p><bold><italic>Holotype</italic></bold>: Female; Finland, Utsjoki Ailigas; <named-content xmlns:xlink="http://www.w3.org/1999/xlink" content-type="dwc:verbatimCoordinates" xlink:type="simple"><named-content content-type="geo-json" specific-use="{&#34;type&#34;:&#34;Point&#34;,&#34;coordinates&#34;:[27.058889,69.897500]}" id="NCID0EI2AG" xlink:type="simple">69°53'51’’N, 27°03'32’’E</named-content></named-content>; 320 m; 05 Aug 2016; Seppo &amp; Christina Nokkala leg.; above tree line, host <italic><tp:taxon-name><tp:taxon-name-part taxon-name-part-type="genus" reg="Vaccinium">Vaccinium</tp:taxon-name-part> <tp:taxon-name-part taxon-name-part-type="species" reg="uliginosum">uliginosum</tp:taxon-name-part></tp:taxon-name></italic>; <ext-link xmlns:xlink="http://www.w3.org/1999/xlink" xlink:type="simple" ext-link-type="uri" xlink:href="http://mus.utu.fi/ZMUT.TYPE794">http://mus.utu.fi/ZMUT.TYPE794</ext-link>. <bold><italic>Paratypes</italic></bold>: 9 females,1male; Finland, Utsjoki Ailigas; <named-content xmlns:xlink="http://www.w3.org/1999/xlink" content-type="dwc:verbatimCoordinates" xlink:type="simple"><named-content content-type="geo-json" specific-use="{&#34;type&#34;:&#34;Point&#34;,&#34;coordinates&#34;:[27.058889,69.897500]}" id="NCID0ED3AG" xlink:type="simple">69°53'51’’N, 27°03'32’’E</named-content></named-content>; 320 m; 05 Aug 2016; Seppo &amp; Christina Nokkala leg.; above tree line, host <italic><tp:taxon-name><tp:taxon-name-part taxon-name-part-type="genus" reg="Vaccinium">Vaccinium</tp:taxon-name-part> <tp:taxon-name-part taxon-name-part-type="species" reg="uliginosum">uliginosum</tp:taxon-name-part></tp:taxon-name></italic>; <ext-link xmlns:xlink="http://www.w3.org/1999/xlink" xlink:type="simple" ext-link-type="uri" xlink:href="http://mus.utu.fi/ZMUT.TYPE795">http://mus.utu.fi/ZMUT.TYPE795</ext-link> – <ext-link xmlns:xlink="http://www.w3.org/1999/xlink" xlink:type="simple" ext-link-type="uri" xlink:href="http://mus.utu.fi/ZMUT.TYPE797">http://mus.utu.fi/ZMUT.TYPE797</ext-link>. The holotype and paratypes are deposited at the Zoological Museum, University of Turku, Finland.</p></tp:treatment-sec><tp:treatment-sec sec-type="description" id="SECID0E43AG"><title>Description.</title><p>Adult coloration resembles that of cohabitating <italic><tp:taxon-name><tp:taxon-name-part taxon-name-part-type="genus" reg="Cacopsylla">C.</tp:taxon-name-part> <tp:taxon-name-part taxon-name-part-type="species" reg="myrtilli">myrtilli</tp:taxon-name-part></tp:taxon-name></italic>, but is much paler with dark markings. Wings are very pale yellow and transparent with dark veins (Fig. <xref ref-type="fig" rid="F3">3</xref>). Adults are clearly smaller in size (Fig. <xref ref-type="fig" rid="F3">3</xref>), the overall length of males being 1.9–2.1 mm (N = 8) and females 2.3–2.5 mm (N = 10) compared to 2.75–3.25 mm of <italic><tp:taxon-name><tp:taxon-name-part taxon-name-part-type="genus" reg="Cacopsylla">C.</tp:taxon-name-part> <tp:taxon-name-part taxon-name-part-type="species" reg="myrtilli">myrtilli</tp:taxon-name-part></tp:taxon-name></italic> females (<xref ref-type="bibr" rid="B10">Ossiannilsson 1992</xref>).</p><fig id="F3" position="float" orientation="portrait"><object-id xmlns:xlink="http://www.w3.org/1999/xlink" content-type="arpha" xlink:type="simple">9C947DF6-3F16-51B7-A143-17B43578D68D</object-id><label>Figure 3.</label><caption><p>Adult females of <italic><tp:taxon-name><tp:taxon-name-part taxon-name-part-type="genus" reg="Cacopsylla">C.</tp:taxon-name-part> <tp:taxon-name-part taxon-name-part-type="species" reg="lapponica">lapponica</tp:taxon-name-part></tp:taxon-name></italic> sp. nov. (above) and <italic><tp:taxon-name><tp:taxon-name-part taxon-name-part-type="genus" reg="Cacopsylla">C.</tp:taxon-name-part> <tp:taxon-name-part taxon-name-part-type="species" reg="myrtilli">myrtilli</tp:taxon-name-part></tp:taxon-name></italic> (below) showing conspicuously different sized wings.</p></caption><graphic xmlns:xlink="http://www.w3.org/1999/xlink" xlink:href="comparative_cytogenetics-13-367-g003.jpg" position="float" orientation="portrait" xlink:type="simple" id="oo_357942.jpg"><uri content-type="original_file" xlink:type="simple">https://binary.pensoft.net/fig/357942</uri></graphic></fig></tp:treatment-sec><tp:treatment-sec sec-type="diagnosis" id="SECID0EI6AG"><title>Diagnosis.</title><p>The most conspicuous difference in external morphology between <italic><tp:taxon-name><tp:taxon-name-part taxon-name-part-type="genus" reg="Cacopsylla">C.</tp:taxon-name-part> <tp:taxon-name-part taxon-name-part-type="species" reg="myrtilli">myrtilli</tp:taxon-name-part></tp:taxon-name></italic> and <italic><tp:taxon-name><tp:taxon-name-part taxon-name-part-type="genus" reg="Cacopsylla">C.</tp:taxon-name-part> <tp:taxon-name-part taxon-name-part-type="species" reg="lapponica">lapponica</tp:taxon-name-part></tp:taxon-name></italic> is the length of wings. In <italic><tp:taxon-name><tp:taxon-name-part taxon-name-part-type="genus" reg="Cacopsylla">C.</tp:taxon-name-part> <tp:taxon-name-part taxon-name-part-type="species" reg="lapponica">lapponica</tp:taxon-name-part></tp:taxon-name></italic>, the wing is much shorter than in <italic><tp:taxon-name><tp:taxon-name-part taxon-name-part-type="genus" reg="Cacopsylla">C.</tp:taxon-name-part> <tp:taxon-name-part taxon-name-part-type="species" reg="myrtilli">myrtilli</tp:taxon-name-part></tp:taxon-name></italic> (Fig. <xref ref-type="fig" rid="F4">4</xref>). In <italic><tp:taxon-name><tp:taxon-name-part taxon-name-part-type="genus" reg="Cacopsylla">C.</tp:taxon-name-part> <tp:taxon-name-part taxon-name-part-type="species" reg="lapponica">lapponica</tp:taxon-name-part></tp:taxon-name></italic>, the wings are just slightly longer than the abdomen, while in <italic><tp:taxon-name><tp:taxon-name-part taxon-name-part-type="genus" reg="Cacopsylla">C.</tp:taxon-name-part> <tp:taxon-name-part taxon-name-part-type="species" reg="myrtilli">myrtilli</tp:taxon-name-part></tp:taxon-name></italic> the wings are almost twice as long as the abdomen.</p><fig id="F4" position="float" orientation="portrait"><object-id xmlns:xlink="http://www.w3.org/1999/xlink" content-type="arpha" xlink:type="simple">09891037-E601-554A-A40F-43CC2C13D8BE</object-id><label>Figure 4.</label><caption><p>Comparison of forewings in <italic><tp:taxon-name><tp:taxon-name-part taxon-name-part-type="genus" reg="Cacopsylla">C.</tp:taxon-name-part> <tp:taxon-name-part taxon-name-part-type="species" reg="borealis">borealis</tp:taxon-name-part></tp:taxon-name></italic> sp. nov., <italic><tp:taxon-name><tp:taxon-name-part taxon-name-part-type="genus" reg="Cacopsylla">C.</tp:taxon-name-part> <tp:taxon-name-part taxon-name-part-type="species" reg="lapponica">lapponica</tp:taxon-name-part></tp:taxon-name></italic> sp. nov., <italic><tp:taxon-name><tp:taxon-name-part taxon-name-part-type="genus" reg="Cacopsylla">C.</tp:taxon-name-part> <tp:taxon-name-part taxon-name-part-type="species" reg="ledi">ledi</tp:taxon-name-part></tp:taxon-name></italic> and <italic><tp:taxon-name><tp:taxon-name-part taxon-name-part-type="genus" reg="Cacopsylla">C.</tp:taxon-name-part> <tp:taxon-name-part taxon-name-part-type="species" reg="myrtilli">myrtilli</tp:taxon-name-part></tp:taxon-name></italic>.</p></caption><graphic xmlns:xlink="http://www.w3.org/1999/xlink" xlink:href="comparative_cytogenetics-13-367-g004.jpg" position="float" orientation="portrait" xlink:type="simple" id="oo_357943.jpg"><uri content-type="original_file" xlink:type="simple">https://binary.pensoft.net/fig/357943</uri></graphic></fig><p>According to the species identification key, the distribution of surface spinules in the s+cs cell in the forewing has been used to separate the closely related species of <italic><tp:taxon-name><tp:taxon-name-part taxon-name-part-type="genus" reg="Cacopsylla">C.</tp:taxon-name-part> <tp:taxon-name-part taxon-name-part-type="species" reg="myrtilli">myrtilli</tp:taxon-name-part></tp:taxon-name></italic> and <italic><tp:taxon-name><tp:taxon-name-part taxon-name-part-type="genus" reg="Cacopsylla">C.</tp:taxon-name-part> <tp:taxon-name-part taxon-name-part-type="species" reg="ledi">ledi</tp:taxon-name-part></tp:taxon-name></italic> (Ossialnnilsson, 1992). In <italic><tp:taxon-name><tp:taxon-name-part taxon-name-part-type="genus" reg="Cacopsylla">C.</tp:taxon-name-part> <tp:taxon-name-part taxon-name-part-type="species" reg="myrtilli">myrtilli</tp:taxon-name-part></tp:taxon-name></italic> surface spinules cover the s+cs cell entirely, while in <italic><tp:taxon-name><tp:taxon-name-part taxon-name-part-type="genus" reg="Cacopsylla">C.</tp:taxon-name-part> <tp:taxon-name-part taxon-name-part-type="species" reg="ledi">ledi</tp:taxon-name-part></tp:taxon-name></italic> the spinules are absent in the apical third of the cell. In <italic><tp:taxon-name><tp:taxon-name-part taxon-name-part-type="genus" reg="Cacopsylla">C.</tp:taxon-name-part> <tp:taxon-name-part taxon-name-part-type="species" reg="lapponica">lapponica</tp:taxon-name-part></tp:taxon-name></italic> (Fig. <xref ref-type="fig" rid="F5">5a</xref>), the distribution of spinules is similar to that found in <italic><tp:taxon-name><tp:taxon-name-part taxon-name-part-type="genus" reg="Cacopsylla">C.</tp:taxon-name-part> <tp:taxon-name-part taxon-name-part-type="species" reg="myrtilli">myrtilli</tp:taxon-name-part></tp:taxon-name></italic>.</p><fig id="F5" position="float" orientation="portrait"><object-id xmlns:xlink="http://www.w3.org/1999/xlink" content-type="arpha" xlink:type="simple">BDC7EE18-CD47-5998-B834-A8484AE64DB3</object-id><label>Figure 5.</label><caption><p>The distribution of surface spinules in the s+cs cell in the forewing <bold>a</bold><italic><tp:taxon-name><tp:taxon-name-part taxon-name-part-type="genus" reg="Cacopsylla">C.</tp:taxon-name-part> <tp:taxon-name-part taxon-name-part-type="species" reg="lapponica">lapponica</tp:taxon-name-part></tp:taxon-name></italic> sp. nov. The distribution of spinules is similar to that of <italic><tp:taxon-name><tp:taxon-name-part taxon-name-part-type="genus" reg="Cacopsylla">C.</tp:taxon-name-part> <tp:taxon-name-part taxon-name-part-type="species" reg="myrtilli">myrtilli</tp:taxon-name-part></tp:taxon-name></italic><bold>b</bold><italic><tp:taxon-name><tp:taxon-name-part taxon-name-part-type="genus" reg="Cacopsylla">C.</tp:taxon-name-part> <tp:taxon-name-part taxon-name-part-type="species" reg="borealis">borealis</tp:taxon-name-part></tp:taxon-name></italic> sp. nov. The distribution of spinules is similar to that of <italic><tp:taxon-name><tp:taxon-name-part taxon-name-part-type="genus" reg="Cacopsylla">C.</tp:taxon-name-part> <tp:taxon-name-part taxon-name-part-type="species" reg="ledi">ledi</tp:taxon-name-part></tp:taxon-name></italic>.</p></caption><graphic xmlns:xlink="http://www.w3.org/1999/xlink" xlink:href="comparative_cytogenetics-13-367-g005.jpg" position="float" orientation="portrait" xlink:type="simple" id="oo_357944.jpg"><uri content-type="original_file" xlink:type="simple">https://binary.pensoft.net/fig/357944</uri></graphic></fig><p>Males can also be differentiated by their paramere structure (Fig. <xref ref-type="fig" rid="F6">6</xref>). In males of <italic><tp:taxon-name><tp:taxon-name-part taxon-name-part-type="genus" reg="Cacopsylla">C.</tp:taxon-name-part> <tp:taxon-name-part taxon-name-part-type="species" reg="lapponica">lapponica</tp:taxon-name-part></tp:taxon-name></italic>, the thickest region is in the middle of paramere viewed from behind (Fig. <xref ref-type="fig" rid="F6">6a</xref>), and a similar region is seen in the apical part of paramere in <italic><tp:taxon-name><tp:taxon-name-part taxon-name-part-type="genus" reg="Cacopsylla">C.</tp:taxon-name-part> <tp:taxon-name-part taxon-name-part-type="species" reg="myrtilli">myrtilli</tp:taxon-name-part></tp:taxon-name></italic> (Fig. <xref ref-type="fig" rid="F6">6b</xref>).</p><fig id="F6" position="float" orientation="portrait"><object-id xmlns:xlink="http://www.w3.org/1999/xlink" content-type="arpha" xlink:type="simple">004487F1-E166-5104-8DFA-C277E66601FF</object-id><label>Figure 6.</label><caption><p>Male parameres from behind <bold>a</bold><italic><tp:taxon-name><tp:taxon-name-part taxon-name-part-type="genus" reg="Cacopsylla">C.</tp:taxon-name-part> <tp:taxon-name-part taxon-name-part-type="species" reg="lapponica">lapponica</tp:taxon-name-part></tp:taxon-name></italic> sp. nov. <bold>b</bold><italic><tp:taxon-name><tp:taxon-name-part taxon-name-part-type="genus" reg="Cacopsylla">C.</tp:taxon-name-part> <tp:taxon-name-part taxon-name-part-type="species" reg="myrtilli">myrtilli</tp:taxon-name-part></tp:taxon-name></italic>.</p></caption><graphic xmlns:xlink="http://www.w3.org/1999/xlink" xlink:href="comparative_cytogenetics-13-367-g006.jpg" position="float" orientation="portrait" xlink:type="simple" id="oo_357945.jpg"><uri content-type="original_file" xlink:type="simple">https://binary.pensoft.net/fig/357945</uri></graphic></fig><p>Female <italic><tp:taxon-name><tp:taxon-name-part taxon-name-part-type="genus" reg="Cacopsylla">C.</tp:taxon-name-part> <tp:taxon-name-part taxon-name-part-type="species" reg="lapponica">lapponica</tp:taxon-name-part></tp:taxon-name></italic> are easily distinguished from <italic><tp:taxon-name><tp:taxon-name-part taxon-name-part-type="genus" reg="Cacopsylla">C.</tp:taxon-name-part> <tp:taxon-name-part taxon-name-part-type="species" reg="myrtilli">myrtilli</tp:taxon-name-part></tp:taxon-name></italic> females by differences in their terminalia structures (Fig. <xref ref-type="fig" rid="F7">7</xref>). In <italic><tp:taxon-name><tp:taxon-name-part taxon-name-part-type="genus" reg="Cacopsylla">C.</tp:taxon-name-part> <tp:taxon-name-part taxon-name-part-type="species" reg="lapponica">lapponica</tp:taxon-name-part></tp:taxon-name></italic>, the circumanal pore ring complex is symmetric, oval-shaped, and proctiger is sharply pointed (Fig. <xref ref-type="fig" rid="F7">7a</xref>), whereas in <italic><tp:taxon-name><tp:taxon-name-part taxon-name-part-type="genus" reg="Cacopsylla">C.</tp:taxon-name-part> <tp:taxon-name-part taxon-name-part-type="species" reg="myrtilli">myrtilli</tp:taxon-name-part></tp:taxon-name></italic>, the same structure is clearly asymmetric and the apical part of proctiger is more rounded (Fig. <xref ref-type="fig" rid="F7">7b</xref>). As shown below, the subgenital plate evenly decreases in width towards the apex in <italic><tp:taxon-name><tp:taxon-name-part taxon-name-part-type="genus" reg="Cacopsylla">C.</tp:taxon-name-part> <tp:taxon-name-part taxon-name-part-type="species" reg="lapponica">lapponica</tp:taxon-name-part></tp:taxon-name></italic> (Fig. <xref ref-type="fig" rid="F7">7c</xref>), while the width strongly decreased halfway of the plate in <italic><tp:taxon-name><tp:taxon-name-part taxon-name-part-type="genus" reg="Cacopsylla">C.</tp:taxon-name-part> <tp:taxon-name-part taxon-name-part-type="species" reg="myrtilli">myrtilli</tp:taxon-name-part></tp:taxon-name></italic> (Fig. <xref ref-type="fig" rid="F7">7d</xref>). In the side view the subgenital plate differs clearly between the species. In <italic><tp:taxon-name><tp:taxon-name-part taxon-name-part-type="genus" reg="Cacopsylla">C.</tp:taxon-name-part> <tp:taxon-name-part taxon-name-part-type="species" reg="lapponica">lapponica</tp:taxon-name-part></tp:taxon-name></italic>, the upper edge runs quite straight and is curved only near the apex (Fig. <xref ref-type="fig" rid="F7">7e</xref>), while in <italic><tp:taxon-name><tp:taxon-name-part taxon-name-part-type="genus" reg="Cacopsylla">C.</tp:taxon-name-part> <tp:taxon-name-part taxon-name-part-type="species" reg="myrtilli">myrtilli</tp:taxon-name-part></tp:taxon-name></italic>, there is a strong curve already near the middle of the plate (Fig. <xref ref-type="fig" rid="F7">7f</xref>).</p><fig id="F7" position="float" orientation="portrait"><object-id xmlns:xlink="http://www.w3.org/1999/xlink" content-type="arpha" xlink:type="simple">204B6CDB-E106-5903-86CD-8D0603BFB3BD</object-id><label>Figure 7.</label><caption><p>Morphology of female genital structures in <italic><tp:taxon-name><tp:taxon-name-part taxon-name-part-type="genus" reg="Cacopsylla">C.</tp:taxon-name-part> <tp:taxon-name-part taxon-name-part-type="species" reg="lapponica">lapponica</tp:taxon-name-part></tp:taxon-name></italic> sp. nov. (<bold>a, c, e</bold>) and <italic><tp:taxon-name><tp:taxon-name-part taxon-name-part-type="genus" reg="Cacopsylla">C.</tp:taxon-name-part> <tp:taxon-name-part taxon-name-part-type="species" reg="myrtilli">myrtilli</tp:taxon-name-part></tp:taxon-name></italic> (<bold>b, d, f</bold>) <bold>a, b</bold> dorsal plate, proctiger from above <bold>c, d</bold> subgenital plate from below <bold>e, f</bold> genital plates from the left.</p></caption><graphic xmlns:xlink="http://www.w3.org/1999/xlink" xlink:href="comparative_cytogenetics-13-367-g007.jpg" position="float" orientation="portrait" xlink:type="simple" id="oo_357946.jpg"><uri content-type="original_file" xlink:type="simple">https://binary.pensoft.net/fig/357946</uri></graphic></fig></tp:treatment-sec><tp:treatment-sec sec-type="distribution" id="SECID0EAPBG"><title>Distribution.</title><p>Specimens of <italic><tp:taxon-name><tp:taxon-name-part taxon-name-part-type="genus" reg="Cacopsylla">C.</tp:taxon-name-part> <tp:taxon-name-part taxon-name-part-type="species" reg="lapponica">lapponica</tp:taxon-name-part></tp:taxon-name></italic> were found in three locations at high altitude above the tree line in northern Sweden and Finland (Table <xref ref-type="table" rid="T1">1</xref>). In all these locations, <italic><tp:taxon-name><tp:taxon-name-part taxon-name-part-type="genus" reg="Cacopsylla">C.</tp:taxon-name-part> <tp:taxon-name-part taxon-name-part-type="species" reg="lapponica">lapponica</tp:taxon-name-part></tp:taxon-name></italic> coexists with <italic><tp:taxon-name><tp:taxon-name-part taxon-name-part-type="genus" reg="Cacopsylla">C.</tp:taxon-name-part> <tp:taxon-name-part taxon-name-part-type="species" reg="myrtilli">myrtilli</tp:taxon-name-part></tp:taxon-name></italic> on low growing <italic><tp:taxon-name><tp:taxon-name-part taxon-name-part-type="genus" reg="Vaccinium">V.</tp:taxon-name-part> <tp:taxon-name-part taxon-name-part-type="species" reg="uliginosum">uliginosum</tp:taxon-name-part></tp:taxon-name></italic> plants in low numbers. As an example, in a sample collected on 6.8.2016 in Utsojki, Ailigas at 320 m altitude, there were 252 specimens of <italic><tp:taxon-name><tp:taxon-name-part taxon-name-part-type="genus" reg="Cacopsylla">C.</tp:taxon-name-part> <tp:taxon-name-part taxon-name-part-type="species" reg="myrtilli">myrtilli</tp:taxon-name-part></tp:taxon-name></italic> and among them 15 specimens (8 females and 7 males) of <italic><tp:taxon-name><tp:taxon-name-part taxon-name-part-type="genus" reg="Cacopsylla">C.</tp:taxon-name-part> <tp:taxon-name-part taxon-name-part-type="species" reg="lapponica">lapponica</tp:taxon-name-part></tp:taxon-name></italic>, the proportion of <italic><tp:taxon-name><tp:taxon-name-part taxon-name-part-type="genus" reg="Cacopsylla">C.</tp:taxon-name-part> <tp:taxon-name-part taxon-name-part-type="species" reg="lapponica">lapponica</tp:taxon-name-part></tp:taxon-name></italic> being 5.6% of the total. It is obvious, that <italic><tp:taxon-name><tp:taxon-name-part taxon-name-part-type="genus" reg="Cacopsylla">C.</tp:taxon-name-part> <tp:taxon-name-part taxon-name-part-type="species" reg="lapponica">lapponica</tp:taxon-name-part></tp:taxon-name></italic> is a rare alpine species restricted to a high-altitude open habitat.</p></tp:treatment-sec><tp:treatment-sec sec-type="etymology" id="SECID0ECSBG"><title>Etymology.</title><p>The name “lapponica” in Latin means “from Lapponia” or “Lapponian” reflecting the restricted distribution of the species to northern Fennoscandia in locations above the tree line.</p></tp:treatment-sec><tp:treatment-sec><!--Section generated to contain objects referenced in tp:taxon-treatment.--><table-wrap id="T1" position="float" orientation="portrait"><label>Table 1.</label><caption><p><italic><tp:taxon-name><tp:taxon-name-part taxon-name-part-type="genus" reg="Cacopsylla">Cacopsylla</tp:taxon-name-part></tp:taxon-name></italic> material morphologically analyzed (number of individuals sequenced).</p></caption><table id="TID0EAXAE" rules="all"><tbody><tr><td rowspan="2" colspan="1">
                  <bold>Species</bold>
                </td><td rowspan="2" colspan="1">
                  <bold>Country</bold>
                </td><td rowspan="2" colspan="1">
                  <bold>Locality</bold>
                </td><td rowspan="1" colspan="2">
                  <bold>N</bold>
                </td><td rowspan="1" colspan="1">
                  <bold>Cooordinates</bold>
                </td><td rowspan="2" colspan="1">
                  <bold>Altitude (m)</bold>
                </td><td rowspan="2" colspan="1">
                  <bold>Food plant</bold>
                </td><td rowspan="2" colspan="1">
                  <bold>Date</bold>
                </td><td rowspan="2" colspan="1">
                  <bold>Collector</bold>
                </td></tr><tr><td rowspan="1" colspan="1">
                  <bold>females</bold>
                </td><td rowspan="1" colspan="1">
                  <bold>males</bold>
                </td><td rowspan="1" colspan="1">
                  <bold>Lat. / Long.</bold>
                </td></tr><tr><td rowspan="4" colspan="1"><italic><tp:taxon-name><tp:taxon-name-part taxon-name-part-type="genus" reg="Cacopsylla">Cacopsylla</tp:taxon-name-part> <tp:taxon-name-part taxon-name-part-type="species" reg="lapponica">lapponica</tp:taxon-name-part></tp:taxon-name></italic> sp. nov.</td><td rowspan="1" colspan="1">Sweden</td><td rowspan="1" colspan="1">Abisko</td><td rowspan="1" colspan="1">19 (2)</td><td rowspan="1" colspan="1">3 (3)</td><td rowspan="1" colspan="1">
                  <named-content xmlns:xlink="http://www.w3.org/1999/xlink" content-type="dwc:verbatimCoordinates" xlink:type="simple">
                    <named-content content-type="geo-json" specific-use="{&#34;type&#34;:&#34;Point&#34;,&#34;coordinates&#34;:[18.851389,68.320556]}" id="NCID0EEQAE" xlink:type="simple">68°19'14", 18°51'05"</named-content>
                  </named-content>
                </td><td rowspan="1" colspan="1">570</td><td rowspan="1" colspan="1">
                  <italic><tp:taxon-name><tp:taxon-name-part taxon-name-part-type="genus" reg="Vaccinium">V.</tp:taxon-name-part> <tp:taxon-name-part taxon-name-part-type="species" reg="uliginosum">uliginosum</tp:taxon-name-part></tp:taxon-name></italic>
                </td><td rowspan="1" colspan="1">10.8.2012</td><td rowspan="1" colspan="1">S. &amp; Ch. Nokkala</td></tr><tr><td rowspan="3" colspan="1">Finland</td><td rowspan="1" colspan="1">Utsjoki, Ailigas</td><td rowspan="1" colspan="1">8 (1)</td><td rowspan="1" colspan="1">7 (1)</td><td rowspan="1" colspan="1">
                  <named-content xmlns:xlink="http://www.w3.org/1999/xlink" content-type="dwc:verbatimCoordinates" xlink:type="simple">
                    <named-content content-type="geo-json" specific-use="{&#34;type&#34;:&#34;Point&#34;,&#34;coordinates&#34;:[27.058889,69.897500]}" id="NCID0EVRAE" xlink:type="simple">69°53'51", 27°03'32"</named-content>
                  </named-content>
                </td><td rowspan="1" colspan="1">320</td><td rowspan="1" colspan="1">
                  <italic><tp:taxon-name><tp:taxon-name-part taxon-name-part-type="genus" reg="Vaccinium">V.</tp:taxon-name-part> <tp:taxon-name-part taxon-name-part-type="species" reg="uliginosum">uliginosum</tp:taxon-name-part></tp:taxon-name></italic>
                </td><td rowspan="1" colspan="1">6.8.2016</td><td rowspan="1" colspan="1">S. &amp; Ch. Nokkala</td></tr><tr><td rowspan="2" colspan="1">Kilpisjärvi</td><td rowspan="1" colspan="1">5</td><td rowspan="1" colspan="1">7</td><td rowspan="1" colspan="1">
                  <named-content xmlns:xlink="http://www.w3.org/1999/xlink" content-type="dwc:verbatimCoordinates" xlink:type="simple">
                    <named-content content-type="geo-json" specific-use="{&#34;type&#34;:&#34;Point&#34;,&#34;coordinates&#34;:[20.738889,69.063889]}" id="NCID0EDTAE" xlink:type="simple">69°03'50", 20°44'20"</named-content>
                  </named-content>
                </td><td rowspan="1" colspan="1">620</td><td rowspan="1" colspan="1">
                  <italic><tp:taxon-name><tp:taxon-name-part taxon-name-part-type="genus" reg="Vaccinium">V.</tp:taxon-name-part> <tp:taxon-name-part taxon-name-part-type="species" reg="uliginosum">uliginosum</tp:taxon-name-part></tp:taxon-name></italic>
                </td><td rowspan="1" colspan="1">27.7.2014</td><td rowspan="1" colspan="1">S. &amp; Ch. Nokkala</td></tr><tr><td rowspan="1" colspan="1">3 (2)</td><td rowspan="1" colspan="1">3 (1)</td><td rowspan="1" colspan="1"/><td rowspan="1" colspan="1"/><td rowspan="1" colspan="1"/><td rowspan="1" colspan="1">5.8.2016</td><td rowspan="1" colspan="1">S. &amp; Ch. Nokkala</td></tr><tr><td rowspan="13" colspan="1"><italic><tp:taxon-name><tp:taxon-name-part taxon-name-part-type="genus" reg="Cacopsylla">Cacopsylla</tp:taxon-name-part> <tp:taxon-name-part taxon-name-part-type="species" reg="borealis">borealis</tp:taxon-name-part></tp:taxon-name></italic> sp. nov.</td><td rowspan="1" colspan="1">Sweden</td><td rowspan="1" colspan="1">Muodoslompolo</td><td rowspan="1" colspan="1">97 (4)</td><td rowspan="1" colspan="1">0</td><td rowspan="1" colspan="1">
                  <named-content xmlns:xlink="http://www.w3.org/1999/xlink" content-type="dwc:verbatimCoordinates" xlink:type="simple">
                    <named-content content-type="geo-json" specific-use="{&#34;type&#34;:&#34;Point&#34;,&#34;coordinates&#34;:[23.005556,68.186944]}" id="NCID0EZVAE" xlink:type="simple">68°11'13", 23°00'20"</named-content>
                  </named-content>
                </td><td rowspan="1" colspan="1"/><td rowspan="1" colspan="1">
                  <italic><tp:taxon-name><tp:taxon-name-part taxon-name-part-type="genus" reg="Ledum">L.</tp:taxon-name-part> <tp:taxon-name-part taxon-name-part-type="species" reg="palustre">palustre</tp:taxon-name-part></tp:taxon-name></italic>
                </td><td rowspan="1" colspan="1">9.8.2018</td><td rowspan="1" colspan="1">S. &amp; Ch. Nokkala</td></tr><tr><td rowspan="10" colspan="1">Finland</td><td rowspan="1" colspan="1">Utsjoki, Hietala</td><td rowspan="1" colspan="1">87 (3)</td><td rowspan="1" colspan="1">0</td><td rowspan="1" colspan="1">
                  <named-content xmlns:xlink="http://www.w3.org/1999/xlink" content-type="dwc:verbatimCoordinates" xlink:type="simple">
                    <named-content content-type="geo-json" specific-use="{&#34;type&#34;:&#34;Point&#34;,&#34;coordinates&#34;:[27.009444,69.851667]}" id="NCID0EKXAE" xlink:type="simple">69°51'06", 27°00'34"</named-content>
                  </named-content>
                </td><td rowspan="1" colspan="1"/><td rowspan="1" colspan="1">
                  <italic><tp:taxon-name><tp:taxon-name-part taxon-name-part-type="genus" reg="Ledum">L.</tp:taxon-name-part> <tp:taxon-name-part taxon-name-part-type="species" reg="palustre">palustre</tp:taxon-name-part></tp:taxon-name></italic>
                </td><td rowspan="1" colspan="1">15.8.2017</td><td rowspan="1" colspan="1">S. &amp; Ch. Nokkala</td></tr><tr><td rowspan="2" colspan="1">Utsjoki, Ailigas</td><td rowspan="1" colspan="1">148 (12)</td><td rowspan="1" colspan="1">0</td><td rowspan="1" colspan="1">
                  <named-content xmlns:xlink="http://www.w3.org/1999/xlink" content-type="dwc:verbatimCoordinates" xlink:type="simple">
                    <named-content content-type="geo-json" specific-use="{&#34;type&#34;:&#34;Point&#34;,&#34;coordinates&#34;:[27.058889,69.897500]}" id="NCID0EYYAE" xlink:type="simple">69°53'51", 27°03'32"</named-content>
                  </named-content>
                </td><td rowspan="1" colspan="1">320</td><td rowspan="1" colspan="1">
                  <italic><tp:taxon-name><tp:taxon-name-part taxon-name-part-type="genus" reg="Ledum">L.</tp:taxon-name-part> <tp:taxon-name-part taxon-name-part-type="species" reg="palustre">palustre</tp:taxon-name-part></tp:taxon-name></italic>
                </td><td rowspan="1" colspan="1">6.8.2016</td><td rowspan="1" colspan="1">S. &amp; Ch. Nokkala</td></tr><tr><td rowspan="1" colspan="1">54 (3)</td><td rowspan="1" colspan="1">0</td><td rowspan="1" colspan="1"/><td rowspan="1" colspan="1"/><td rowspan="1" colspan="1"/><td rowspan="1" colspan="1">15.8.2017</td><td rowspan="1" colspan="1">S. &amp; Ch. Nokkala</td></tr><tr><td rowspan="1" colspan="1">Inari, Pitkävuono</td><td rowspan="1" colspan="1">117 (5)</td><td rowspan="1" colspan="1">0</td><td rowspan="1" colspan="1"><named-content xmlns:xlink="http://www.w3.org/1999/xlink" content-type="dwc:verbatimCoordinates" xlink:type="simple"><named-content content-type="geo-json" specific-use="{&#34;type&#34;:&#34;Point&#34;,&#34;coordinates&#34;:[26.980000,68.998889]}" id="NCID0E31AE" xlink:type="simple">68°59'56", 26°58'48</named-content></named-content>"</td><td rowspan="1" colspan="1"/><td rowspan="1" colspan="1">
                  <italic><tp:taxon-name><tp:taxon-name-part taxon-name-part-type="genus" reg="Ledum">L.</tp:taxon-name-part> <tp:taxon-name-part taxon-name-part-type="species" reg="palustre">palustre</tp:taxon-name-part></tp:taxon-name></italic>
                </td><td rowspan="1" colspan="1">16.8.2017</td><td rowspan="1" colspan="1">S. &amp; Ch. Nokkala</td></tr><tr><td rowspan="1" colspan="1">Sodankylä, Puisuvanto</td><td rowspan="1" colspan="1">165</td><td rowspan="1" colspan="1">0</td><td rowspan="1" colspan="1">
                  <named-content xmlns:xlink="http://www.w3.org/1999/xlink" content-type="dwc:verbatimCoordinates" xlink:type="simple">
                    <named-content content-type="geo-json" specific-use="{&#34;type&#34;:&#34;Point&#34;,&#34;coordinates&#34;:[26.769167,67.781111]}" id="NCID0EK3AE" xlink:type="simple">67°46'52", 26°46'09"</named-content>
                  </named-content>
                </td><td rowspan="1" colspan="1"/><td rowspan="1" colspan="1">
                  <italic><tp:taxon-name><tp:taxon-name-part taxon-name-part-type="genus" reg="Ledum">L.</tp:taxon-name-part> <tp:taxon-name-part taxon-name-part-type="species" reg="palustre">palustre</tp:taxon-name-part></tp:taxon-name></italic>
                </td><td rowspan="1" colspan="1">3.8.2018</td><td rowspan="1" colspan="1">S. &amp; Ch. Nokkala</td></tr><tr><td rowspan="1" colspan="1">Salla, Tuntsa</td><td rowspan="1" colspan="1">292</td><td rowspan="1" colspan="1">0</td><td rowspan="1" colspan="1">
                  <named-content xmlns:xlink="http://www.w3.org/1999/xlink" content-type="dwc:verbatimCoordinates" xlink:type="simple">
                    <named-content content-type="geo-json" specific-use="{&#34;type&#34;:&#34;Point&#34;,&#34;coordinates&#34;:[29.271667,67.303056]}" id="NCID0EY4AE" xlink:type="simple">67°18'11", 29°16'18"</named-content>
                  </named-content>
                </td><td rowspan="1" colspan="1"/><td rowspan="1" colspan="1">
                  <italic><tp:taxon-name><tp:taxon-name-part taxon-name-part-type="genus" reg="Ledum">L.</tp:taxon-name-part> <tp:taxon-name-part taxon-name-part-type="species" reg="palustre">palustre</tp:taxon-name-part></tp:taxon-name></italic>
                </td><td rowspan="1" colspan="1">1.8.2019</td><td rowspan="1" colspan="1">S. &amp; Ch. Nokkala</td></tr><tr><td rowspan="1" colspan="1">Salla, Niemelä</td><td rowspan="1" colspan="1">413</td><td rowspan="1" colspan="1">0</td><td rowspan="1" colspan="1">
                  <named-content xmlns:xlink="http://www.w3.org/1999/xlink" content-type="dwc:verbatimCoordinates" xlink:type="simple">
                    <named-content content-type="geo-json" specific-use="{&#34;type&#34;:&#34;Point&#34;,&#34;coordinates&#34;:[28.993056,66.596667]}" id="NCID0EG6AE" xlink:type="simple">66°35'48", 28°59'35"</named-content>
                  </named-content>
                </td><td rowspan="1" colspan="1"/><td rowspan="1" colspan="1">
                  <italic><tp:taxon-name><tp:taxon-name-part taxon-name-part-type="genus" reg="Ledum">L.</tp:taxon-name-part> <tp:taxon-name-part taxon-name-part-type="species" reg="palustre">palustre</tp:taxon-name-part></tp:taxon-name></italic>
                </td><td rowspan="1" colspan="1">2.8.2019</td><td rowspan="1" colspan="1">S. &amp; Ch. Nokkala</td></tr><tr><td rowspan="1" colspan="1">Kuusamo, Kantojoki</td><td rowspan="1" colspan="1">285</td><td rowspan="1" colspan="1">0</td><td rowspan="1" colspan="1">
                  <named-content xmlns:xlink="http://www.w3.org/1999/xlink" content-type="dwc:verbatimCoordinates" xlink:type="simple">
                    <named-content content-type="geo-json" specific-use="{&#34;type&#34;:&#34;Point&#34;,&#34;coordinates&#34;:[29.154167,66.239722]}" id="NCID0EVAAG" xlink:type="simple">66°14'23", 29°09'15"</named-content>
                  </named-content>
                </td><td rowspan="1" colspan="1"/><td rowspan="1" colspan="1">
                  <italic><tp:taxon-name><tp:taxon-name-part taxon-name-part-type="genus" reg="Ledum">L.</tp:taxon-name-part> <tp:taxon-name-part taxon-name-part-type="species" reg="palustre">palustre</tp:taxon-name-part></tp:taxon-name></italic>
                </td><td rowspan="1" colspan="1">2.8.2019</td><td rowspan="1" colspan="1">S. &amp; Ch. Nokkala</td></tr><tr><td rowspan="1" colspan="1">Kuusamo, Sakkojoki</td><td rowspan="1" colspan="1">86</td><td rowspan="1" colspan="1">0</td><td rowspan="1" colspan="1">
                  <named-content xmlns:xlink="http://www.w3.org/1999/xlink" content-type="dwc:verbatimCoordinates" xlink:type="simple">
                    <named-content content-type="geo-json" specific-use="{&#34;type&#34;:&#34;Point&#34;,&#34;coordinates&#34;:[29.534167,65.533889]}" id="NCID0EDCAG" xlink:type="simple">65°32'02", 29°32'03"</named-content>
                  </named-content>
                </td><td rowspan="1" colspan="1"/><td rowspan="1" colspan="1">
                  <italic><tp:taxon-name><tp:taxon-name-part taxon-name-part-type="genus" reg="Ledum">L.</tp:taxon-name-part> <tp:taxon-name-part taxon-name-part-type="species" reg="palustre">palustre</tp:taxon-name-part></tp:taxon-name></italic>
                </td><td rowspan="1" colspan="1">3.8.2019</td><td rowspan="1" colspan="1">S. &amp; Ch. Nokkala</td></tr><tr><td rowspan="1" colspan="1">Toholampi</td><td rowspan="1" colspan="1">19</td><td rowspan="1" colspan="1">0</td><td rowspan="1" colspan="1">
                  <named-content xmlns:xlink="http://www.w3.org/1999/xlink" content-type="dwc:verbatimCoordinates" xlink:type="simple">
                    <named-content content-type="geo-json" specific-use="{&#34;type&#34;:&#34;Point&#34;,&#34;coordinates&#34;:[24.199444,63.751111]}" id="NCID0ERDAG" xlink:type="simple">63°45'04", 24°11'58"</named-content>
                  </named-content>
                </td><td rowspan="1" colspan="1"/><td rowspan="1" colspan="1">
                  <italic><tp:taxon-name><tp:taxon-name-part taxon-name-part-type="genus" reg="Ledum">L.</tp:taxon-name-part> <tp:taxon-name-part taxon-name-part-type="species" reg="palustre">palustre</tp:taxon-name-part></tp:taxon-name></italic>
                </td><td rowspan="1" colspan="1">10.8.2018</td><td rowspan="1" colspan="1">S. &amp; Ch. Nokkala</td></tr><tr><td rowspan="2" colspan="1">Russia</td><td rowspan="1" colspan="1">Vorkuta</td><td rowspan="1" colspan="1">7 (7)</td><td rowspan="1" colspan="1">0</td><td rowspan="1" colspan="1">
                  <named-content xmlns:xlink="http://www.w3.org/1999/xlink" content-type="dwc:verbatimCoordinates" xlink:type="simple">
                    <named-content content-type="geo-json" specific-use="{&#34;type&#34;:&#34;Point&#34;,&#34;coordinates&#34;:[64.033333,67.500000]}" id="NCID0ECFAG" xlink:type="simple">67°30'00", 64°02'00"</named-content>
                  </named-content>
                </td><td rowspan="1" colspan="1"/><td rowspan="1" colspan="1">
                  <italic><tp:taxon-name><tp:taxon-name-part taxon-name-part-type="genus" reg="Ledum">L.</tp:taxon-name-part> <tp:taxon-name-part taxon-name-part-type="species" reg="palustre">palustre</tp:taxon-name-part></tp:taxon-name></italic>
                </td><td rowspan="1" colspan="1">6.8.2013</td><td rowspan="1" colspan="1">N. Khabasova</td></tr><tr><td rowspan="1" colspan="1">Baikal</td><td rowspan="1" colspan="1">71 (5)</td><td rowspan="1" colspan="1">0</td><td rowspan="1" colspan="1">
                  <named-content xmlns:xlink="http://www.w3.org/1999/xlink" content-type="dwc:verbatimCoordinates" xlink:type="simple">
                    <named-content content-type="geo-json" specific-use="{&#34;type&#34;:&#34;Point&#34;,&#34;coordinates&#34;:[105.070556,51.906944]}" id="NCID0EQGAG" xlink:type="simple">51°54'25", 105°04'14"</named-content>
                  </named-content>
                </td><td rowspan="1" colspan="1"/><td rowspan="1" colspan="1">
                  <italic><tp:taxon-name><tp:taxon-name-part taxon-name-part-type="genus" reg="Ledum">L.</tp:taxon-name-part> <tp:taxon-name-part taxon-name-part-type="species" reg="palustre">palustre</tp:taxon-name-part></tp:taxon-name></italic>
                </td><td rowspan="1" colspan="1">21.7.2007</td><td rowspan="1" colspan="1">E. Labina</td></tr></tbody></table></table-wrap></tp:treatment-sec><ref-list><ref id="B10"><mixed-citation xmlns:xlink="http://www.w3.org/1999/xlink" xlink:type="simple"><person-group><name name-style="western"><surname>Ossiannilsson</surname><given-names>F</given-names></name></person-group> (<year>1992</year>) <article-title>The <tp:taxon-name><tp:taxon-name-part taxon-name-part-type="superfamily">Psylloidea</tp:taxon-name-part></tp:taxon-name> (<tp:taxon-name><tp:taxon-name-part taxon-name-part-type="suborder">Homoptera</tp:taxon-name-part></tp:taxon-name>) of Fennoskandia and Denmark.</article-title><source>Fauna Entomologica Scandinavica</source><volume>26</volume>: <fpage>1</fpage>–<lpage>346</lpage>.</mixed-citation></ref></ref-list></tp:taxon-treatment>
