# Supplementary material for: Description of two new species of the genus Cacopsylla Ossiannilsson, 1970 (Hemiptera, Psylloidea) from northern Fennoscandia recognized by morphology, cytogenetic characters and COI barcode sequence
Source: Comp Cytogenet. 2019 Nov 19;13(4):367–82. doi: 10.3897/CompCytogen.v13i4.47395 (PMC6879664; doi:10.3897/CompCytogen.v13i4.47395)
Supplement: XML Treatment for Cacopsylla borealis [file CompCytogen.v13i4.47395-treatment2.xml]

<!DOCTYPE tp:taxon-treatment
  PUBLIC "-//TaxonX//DTD Taxonomic Treatment Publishing DTD v0 20100105//EN" "tax-treatment-NSO.dtd">
<tp:taxon-treatment xmlns:tp="http://www.plazi.org/taxpub"><tp:treatment-meta><kwd-group><label>Taxon classification</label><kwd><named-content xmlns:xlink="http://www.w3.org/1999/xlink" content-type="kingdom">Animalia</named-content></kwd><kwd><named-content xmlns:xlink="http://www.w3.org/1999/xlink" content-type="order">Hemiptera</named-content></kwd><kwd><named-content xmlns:xlink="http://www.w3.org/1999/xlink" content-type="family">Psyllidae</named-content></kwd></kwd-group><mixed-citation publication-type="journal"><person-group><name><surname>Nokkala</surname><given-names>Christina</given-names></name><name><surname>Kuznetsova</surname><given-names>Valentina G.</given-names></name><name><surname>Rinne</surname><given-names>Veikko</given-names></name><name><surname>Nokkala</surname><given-names>Seppo</given-names></name></person-group><article-title>Description of two new species of the genus <italic><tp:taxon-name><tp:taxon-name-part taxon-name-part-type="genus" reg="Cacopsylla">Cacopsylla</tp:taxon-name-part></tp:taxon-name></italic> Ossiannilsson, 1970 (<tp:taxon-name><tp:taxon-name-part taxon-name-part-type="order">Hemiptera</tp:taxon-name-part></tp:taxon-name>, <tp:taxon-name><tp:taxon-name-part taxon-name-part-type="superfamily">Psylloidea</tp:taxon-name-part></tp:taxon-name>) from northern Fennoscandia recognized by morphology, cytogenetic characters and <italic>COI</italic> barcode sequence</article-title><source>Comp Cytogenet</source><day>19</day><month>11</month><year>2019</year><volume>13</volume><issue>4</issue><fpage>367</fpage><lpage>382</lpage><pub-id pub-id-type="doi">10.3897/CompCytogen.v13i4.47395</pub-id></mixed-citation></tp:treatment-meta><tp:nomenclature><tp:taxon-name><object-id xmlns:xlink="http://www.w3.org/1999/xlink" content-type="arpha" xlink:type="simple">BC4E57BB-1DC3-50DC-8D2F-920D7F0AE019</object-id>
              <tp:taxon-name-part taxon-name-part-type="genus" reg="Cacopsylla">Cacopsylla</tp:taxon-name-part>
              <tp:taxon-name-part taxon-name-part-type="species" reg="borealis">borealis</tp:taxon-name-part>
              <object-id xmlns:xlink="http://www.w3.org/1999/xlink" content-type="zoobank" xlink:type="simple">http://zoobank.org/EB6FC0FC-6BB5-45F4-A4BC-3E88EEAD167A</object-id>
            </tp:taxon-name><tp:taxon-authority>S. Nokkala &amp; Ch. Nokkala</tp:taxon-authority><tp:taxon-status xmlns:xlink="http://www.w3.org/1999/xlink" xlink:type="simple">sp. nov.</tp:taxon-status></tp:nomenclature><tp:treatment-sec sec-type="type material" id="SECID0EZTBG"><title>Type material.</title><p><bold><italic>Holotype</italic></bold>: Female; Finland, Salla, Tuntsa; <named-content xmlns:xlink="http://www.w3.org/1999/xlink" content-type="dwc:verbatimCoordinates" xlink:type="simple"><named-content content-type="geo-json" specific-use="{&#34;type&#34;:&#34;Point&#34;,&#34;coordinates&#34;:[29.271667,67.303056]}" id="NCID0EHUBG" xlink:type="simple">67°18'11"N, 29°16'18"E</named-content></named-content>; 01. Aug. 2019; Seppo &amp; Christina Nokkala leg.; host <italic><tp:taxon-name><tp:taxon-name-part taxon-name-part-type="genus" reg="Ledum">Ledum</tp:taxon-name-part> <tp:taxon-name-part taxon-name-part-type="species" reg="palustre">palustre</tp:taxon-name-part></tp:taxon-name></italic>; <ext-link xmlns:xlink="http://www.w3.org/1999/xlink" xlink:type="simple" ext-link-type="uri" xlink:href="http://mus.utu.fi/ZMUT.TYPE798">http://mus.utu.fi/ZMUT.TYPE798</ext-link>. <bold><italic>Paratypes</italic></bold>: 10 females; Finland, Salla, Tuntsa; <named-content xmlns:xlink="http://www.w3.org/1999/xlink" content-type="dwc:verbatimCoordinates" xlink:type="simple"><named-content content-type="geo-json" specific-use="{&#34;type&#34;:&#34;Point&#34;,&#34;coordinates&#34;:[29.271667,67.303056]}" id="NCID0ECVBG" xlink:type="simple">67°18'11"N, 29°16'18"E</named-content></named-content>; 01. Aug. 2019; Seppo &amp; Christina Nokkala leg.; host <italic><tp:taxon-name><tp:taxon-name-part taxon-name-part-type="genus" reg="Ledum">Ledum</tp:taxon-name-part> <tp:taxon-name-part taxon-name-part-type="species" reg="palustre">palustre</tp:taxon-name-part></tp:taxon-name></italic>; <ext-link xmlns:xlink="http://www.w3.org/1999/xlink" xlink:type="simple" ext-link-type="uri" xlink:href="http://mus.utu.fi/ZMUT.TYPE799">http://mus.utu.fi/ZMUT.TYPE799</ext-link>. 5 females; Russia, Baikal; <named-content xmlns:xlink="http://www.w3.org/1999/xlink" content-type="dwc:verbatimCoordinates" xlink:type="simple"><named-content content-type="geo-json" specific-use="{&#34;type&#34;:&#34;Point&#34;,&#34;coordinates&#34;:[105.070556,51.906944]}" id="NCID0E1VBG" xlink:type="simple">51°54'25"N, 105°04'14"E</named-content></named-content>; July 2007; E. Labina leg.; host <italic><tp:taxon-name><tp:taxon-name-part taxon-name-part-type="genus" reg="Ledum">Ledum</tp:taxon-name-part> <tp:taxon-name-part taxon-name-part-type="species" reg="palustre">palustre</tp:taxon-name-part></tp:taxon-name></italic>; <ext-link xmlns:xlink="http://www.w3.org/1999/xlink" xlink:type="simple" ext-link-type="uri" xlink:href="http://mus.utu.fi/ZMUT.TYPE800">http://mus.utu.fi/ZMUT.TYPE800</ext-link>. 6 females; Russia, Vorkuta; <named-content xmlns:xlink="http://www.w3.org/1999/xlink" content-type="dwc:verbatimCoordinates" xlink:type="simple"><named-content content-type="geo-json" specific-use="{&#34;type&#34;:&#34;Point&#34;,&#34;coordinates&#34;:[64.033333,67.500000]}" id="NCID0ESWBG" xlink:type="simple">67°30'00"N, 64°02'00"E</named-content></named-content>; 6 Aug. 2013; N. Khabasova leg.; host <italic><tp:taxon-name><tp:taxon-name-part taxon-name-part-type="genus" reg="Ledum">Ledum</tp:taxon-name-part> <tp:taxon-name-part taxon-name-part-type="species" reg="palustre">palustre</tp:taxon-name-part></tp:taxon-name></italic>; <ext-link xmlns:xlink="http://www.w3.org/1999/xlink" xlink:type="simple" ext-link-type="uri" xlink:href="http://mus.utu.fi/ZMUT.TYPE801">http://mus.utu.fi/ZMUT.TYPE801</ext-link>. The holotype and paratypes are deposited at the Zoological Museum, University of Turku, Finland.</p></tp:treatment-sec><tp:treatment-sec sec-type="description" id="SECID0EHXBG"><title>Description.</title><p>Adult coloration resembles <italic><tp:taxon-name><tp:taxon-name-part taxon-name-part-type="genus" reg="Cacopsylla">C.</tp:taxon-name-part> <tp:taxon-name-part taxon-name-part-type="species" reg="ledi">ledi</tp:taxon-name-part></tp:taxon-name></italic>, but is more brownish with dark markings. Wings are yellowish and transparent with yellowish veins. Males are unknown. Overall length of females is similar to that of <italic><tp:taxon-name><tp:taxon-name-part taxon-name-part-type="genus" reg="Cacopsylla">C.</tp:taxon-name-part> <tp:taxon-name-part taxon-name-part-type="species" reg="ledi">ledi</tp:taxon-name-part></tp:taxon-name></italic> (2.53–3.04 mm, N = 5).</p></tp:treatment-sec><tp:treatment-sec sec-type="diagnosis" id="SECID0EDYBG"><title>Diagnosis.</title><p>The distribution of the surface spinules in the c+sc cell of forewing in <italic><tp:taxon-name><tp:taxon-name-part taxon-name-part-type="genus" reg="Cacopsylla">C.</tp:taxon-name-part> <tp:taxon-name-part taxon-name-part-type="species" reg="borealis">borealis</tp:taxon-name-part></tp:taxon-name></italic> (Fig. <xref ref-type="fig" rid="F5">5b</xref>) is similar to spinule distribution in <italic><tp:taxon-name><tp:taxon-name-part taxon-name-part-type="genus" reg="Cacopsylla">C.</tp:taxon-name-part> <tp:taxon-name-part taxon-name-part-type="species" reg="ledi">ledi</tp:taxon-name-part></tp:taxon-name></italic>. However, <italic><tp:taxon-name><tp:taxon-name-part taxon-name-part-type="genus" reg="Cacopsylla">C.</tp:taxon-name-part> <tp:taxon-name-part taxon-name-part-type="species" reg="borealis">borealis</tp:taxon-name-part></tp:taxon-name></italic> and <italic><tp:taxon-name><tp:taxon-name-part taxon-name-part-type="genus" reg="Cacopsylla">C.</tp:taxon-name-part> <tp:taxon-name-part taxon-name-part-type="species" reg="ledi">ledi</tp:taxon-name-part></tp:taxon-name></italic> can be indentified reliably by differences in their external morphology (Figs <xref ref-type="fig" rid="F8">8</xref>–<xref ref-type="fig" rid="F10">10</xref>). A conspicuous difference is found in the forewings, where in clavus, apex and basal wing margin are dark brown in <italic><tp:taxon-name><tp:taxon-name-part taxon-name-part-type="genus" reg="Cacopsylla">C.</tp:taxon-name-part> <tp:taxon-name-part taxon-name-part-type="species" reg="borealis">borealis</tp:taxon-name-part></tp:taxon-name></italic> (Fig. <xref ref-type="fig" rid="F8">8</xref>). Typically, on mesoscutum there are four highly pigmented longitudinal stripes in <italic><tp:taxon-name><tp:taxon-name-part taxon-name-part-type="genus" reg="Cacopsylla">C.</tp:taxon-name-part> <tp:taxon-name-part taxon-name-part-type="species" reg="borealis">borealis</tp:taxon-name-part></tp:taxon-name></italic>, that are completely absent in <italic><tp:taxon-name><tp:taxon-name-part taxon-name-part-type="genus" reg="Cacopsylla">C.</tp:taxon-name-part> <tp:taxon-name-part taxon-name-part-type="species" reg="ledi">ledi</tp:taxon-name-part></tp:taxon-name></italic> (Fig. <xref ref-type="fig" rid="F9">9a–b</xref>).</p><fig id="F8" position="float" orientation="portrait"><object-id xmlns:xlink="http://www.w3.org/1999/xlink" content-type="arpha" xlink:type="simple">6846C80C-21BB-5F43-B0FC-0D170590C52B</object-id><label>Figure 8.</label><caption><p>Comparison of forewing coloration in <italic><tp:taxon-name><tp:taxon-name-part taxon-name-part-type="genus" reg="Cacopsylla">C.</tp:taxon-name-part> <tp:taxon-name-part taxon-name-part-type="species" reg="borealis">borealis</tp:taxon-name-part></tp:taxon-name></italic> sp. nov. and <italic><tp:taxon-name><tp:taxon-name-part taxon-name-part-type="genus" reg="Cacopsylla">C.</tp:taxon-name-part> <tp:taxon-name-part taxon-name-part-type="species" reg="ledi">ledi</tp:taxon-name-part></tp:taxon-name></italic><bold>a</bold><italic><tp:taxon-name><tp:taxon-name-part taxon-name-part-type="genus" reg="Cacopsylla">C.</tp:taxon-name-part> <tp:taxon-name-part taxon-name-part-type="species" reg="borealis">borealis</tp:taxon-name-part></tp:taxon-name></italic> sp. nov., dark brown apex and basal wing margin in clavus <bold>b</bold><italic><tp:taxon-name><tp:taxon-name-part taxon-name-part-type="genus" reg="Cacopsylla">C.</tp:taxon-name-part> <tp:taxon-name-part taxon-name-part-type="species" reg="ledi">ledi</tp:taxon-name-part></tp:taxon-name></italic>, clavus without dark brown markings.</p></caption><graphic xmlns:xlink="http://www.w3.org/1999/xlink" xlink:href="comparative_cytogenetics-13-367-g008.jpg" position="float" orientation="portrait" xlink:type="simple" id="oo_357947.jpg"><uri content-type="original_file" xlink:type="simple">https://binary.pensoft.net/fig/357947</uri></graphic></fig><p>In female terminalia in dorsal view, the circumanal pore ring complex is wider in <italic><tp:taxon-name><tp:taxon-name-part taxon-name-part-type="genus" reg="Cacopsylla">C.</tp:taxon-name-part> <tp:taxon-name-part taxon-name-part-type="species" reg="borealis">borealis</tp:taxon-name-part></tp:taxon-name></italic> than in <italic><tp:taxon-name><tp:taxon-name-part taxon-name-part-type="genus" reg="Cacopsylla">C.</tp:taxon-name-part> <tp:taxon-name-part taxon-name-part-type="species" reg="ledi">ledi</tp:taxon-name-part></tp:taxon-name></italic> (Fig. <xref ref-type="fig" rid="F9">9c–d</xref>). The ventral subgenital plate seen from below narrows evenly towards the rounded apex in <italic><tp:taxon-name><tp:taxon-name-part taxon-name-part-type="genus" reg="Cacopsylla">C.</tp:taxon-name-part> <tp:taxon-name-part taxon-name-part-type="species" reg="borealis">borealis</tp:taxon-name-part></tp:taxon-name></italic> while in <italic><tp:taxon-name><tp:taxon-name-part taxon-name-part-type="genus" reg="Cacopsylla">C.</tp:taxon-name-part> <tp:taxon-name-part taxon-name-part-type="species" reg="ledi">ledi</tp:taxon-name-part></tp:taxon-name></italic> the structure is more slender and narrows strongly at first and then more evenly towards the apex (Fig. <xref ref-type="fig" rid="F9">9e–f</xref>). In <italic><tp:taxon-name><tp:taxon-name-part taxon-name-part-type="genus" reg="Cacopsylla">C.</tp:taxon-name-part> <tp:taxon-name-part taxon-name-part-type="species" reg="borealis">borealis</tp:taxon-name-part></tp:taxon-name></italic>, the structure of the female terminalia in side view resembles that found in <italic><tp:taxon-name><tp:taxon-name-part taxon-name-part-type="genus" reg="Cacopsylla">C.</tp:taxon-name-part> <tp:taxon-name-part taxon-name-part-type="species" reg="myrtilli">myrtilli</tp:taxon-name-part></tp:taxon-name></italic> and is quite different from that found in <italic><tp:taxon-name><tp:taxon-name-part taxon-name-part-type="genus" reg="Cacopsylla">C.</tp:taxon-name-part> <tp:taxon-name-part taxon-name-part-type="species" reg="ledi">ledi</tp:taxon-name-part></tp:taxon-name></italic> (Fig. <xref ref-type="fig" rid="F9">9g–h</xref>). The antennae in <italic><tp:taxon-name><tp:taxon-name-part taxon-name-part-type="genus" reg="Cacopsylla">C.</tp:taxon-name-part> <tp:taxon-name-part taxon-name-part-type="species" reg="borealis">borealis</tp:taxon-name-part></tp:taxon-name></italic> are thicker and shorter than in <italic><tp:taxon-name><tp:taxon-name-part taxon-name-part-type="genus" reg="Cacopsylla">C.</tp:taxon-name-part> <tp:taxon-name-part taxon-name-part-type="species" reg="ledi">ledi</tp:taxon-name-part></tp:taxon-name></italic> (Fig. <xref ref-type="fig" rid="F10">10</xref>). Antennae are shortest in <italic><tp:taxon-name><tp:taxon-name-part taxon-name-part-type="genus" reg="Cacopsylla">C.</tp:taxon-name-part> <tp:taxon-name-part taxon-name-part-type="species" reg="lapponica">lapponica</tp:taxon-name-part></tp:taxon-name></italic> and thickness is similar compared to that of <italic><tp:taxon-name><tp:taxon-name-part taxon-name-part-type="genus" reg="Cacopsylla">C.</tp:taxon-name-part> <tp:taxon-name-part taxon-name-part-type="species" reg="borealis">borealis</tp:taxon-name-part></tp:taxon-name></italic>, while the antennae have equal length in <italic><tp:taxon-name><tp:taxon-name-part taxon-name-part-type="genus" reg="Cacopsylla">C.</tp:taxon-name-part> <tp:taxon-name-part taxon-name-part-type="species" reg="myrtilli">myrtilli</tp:taxon-name-part></tp:taxon-name></italic> and <italic><tp:taxon-name><tp:taxon-name-part taxon-name-part-type="genus" reg="Cacopsylla">C.</tp:taxon-name-part> <tp:taxon-name-part taxon-name-part-type="species" reg="ledi">ledi</tp:taxon-name-part></tp:taxon-name></italic>.</p><fig id="F9" position="float" orientation="portrait"><object-id xmlns:xlink="http://www.w3.org/1999/xlink" content-type="arpha" xlink:type="simple">C35A6B08-C82B-5ACF-BB19-D6B56C157821</object-id><label>Figure 9.</label><caption><p>Comparison of morphological details between <italic><tp:taxon-name><tp:taxon-name-part taxon-name-part-type="genus" reg="Cacopsylla">C.</tp:taxon-name-part> <tp:taxon-name-part taxon-name-part-type="species" reg="borealis">borealis</tp:taxon-name-part></tp:taxon-name></italic> sp. nov. (<bold>a, c, e, g</bold>) and <italic><tp:taxon-name><tp:taxon-name-part taxon-name-part-type="genus" reg="Cacopsylla">C.</tp:taxon-name-part> <tp:taxon-name-part taxon-name-part-type="species" reg="ledi">ledi</tp:taxon-name-part></tp:taxon-name></italic> (<bold>b, d, f, h</bold>). Mesoscutum (<bold>a–b</bold>) dorsal plate (proctiger) (<bold>c–d</bold>) subgenital plate, ventral view (<bold>e–f</bold>) female terminalia in side view (<bold>g–h</bold>).</p></caption><graphic xmlns:xlink="http://www.w3.org/1999/xlink" xlink:href="comparative_cytogenetics-13-367-g009.jpg" position="float" orientation="portrait" xlink:type="simple" id="oo_357948.jpg"><uri content-type="original_file" xlink:type="simple">https://binary.pensoft.net/fig/357948</uri></graphic></fig><fig id="F10" position="float" orientation="portrait"><object-id xmlns:xlink="http://www.w3.org/1999/xlink" content-type="arpha" xlink:type="simple">093B67C4-7554-5ABC-B4FA-B87518A3FD8B</object-id><label>Figure 10.</label><caption><p>Antennae in <italic><tp:taxon-name><tp:taxon-name-part taxon-name-part-type="genus" reg="Cacopsylla">C.</tp:taxon-name-part> <tp:taxon-name-part taxon-name-part-type="species" reg="borealis">borealis</tp:taxon-name-part></tp:taxon-name></italic> sp. nov., <italic><tp:taxon-name><tp:taxon-name-part taxon-name-part-type="genus" reg="Cacopsylla">C.</tp:taxon-name-part> <tp:taxon-name-part taxon-name-part-type="species" reg="lapponica">lapponica</tp:taxon-name-part></tp:taxon-name></italic> sp. nov., <italic><tp:taxon-name><tp:taxon-name-part taxon-name-part-type="genus" reg="Cacopsylla">C.</tp:taxon-name-part> <tp:taxon-name-part taxon-name-part-type="species" reg="ledi">ledi</tp:taxon-name-part></tp:taxon-name></italic> and <italic><tp:taxon-name><tp:taxon-name-part taxon-name-part-type="genus" reg="Cacopsylla">C.</tp:taxon-name-part> <tp:taxon-name-part taxon-name-part-type="species" reg="myrtilli">myrtilli</tp:taxon-name-part></tp:taxon-name></italic>.</p></caption><graphic xmlns:xlink="http://www.w3.org/1999/xlink" xlink:href="comparative_cytogenetics-13-367-g010.jpg" position="float" orientation="portrait" xlink:type="simple" id="oo_357949.jpg"><uri content-type="original_file" xlink:type="simple">https://binary.pensoft.net/fig/357949</uri></graphic></fig></tp:treatment-sec><tp:treatment-sec sec-type="distribution" id="SECID0ERFAI"><title>Distribution.</title><p><italic><tp:taxon-name><tp:taxon-name-part taxon-name-part-type="genus" reg="Cacopsylla">C.</tp:taxon-name-part> <tp:taxon-name-part taxon-name-part-type="species" reg="borealis">borealis</tp:taxon-name-part></tp:taxon-name></italic> forms dense populations in northern Fennoscandia down to latitude 66° (Table <xref ref-type="table" rid="T1">1</xref>.) It is also not uncommon to find mixed populations with <italic><tp:taxon-name><tp:taxon-name-part taxon-name-part-type="genus" reg="Cacopsylla">C.</tp:taxon-name-part> <tp:taxon-name-part taxon-name-part-type="species" reg="ledi">ledi</tp:taxon-name-part></tp:taxon-name></italic>. It is easily understood as they are both parthenogenetic and live in those populations strictly reproductively isolated from each other. On the other hand, the wide distribution of <italic><tp:taxon-name><tp:taxon-name-part taxon-name-part-type="genus" reg="Cacopsylla">C.</tp:taxon-name-part> <tp:taxon-name-part taxon-name-part-type="species" reg="borealis">borealis</tp:taxon-name-part></tp:taxon-name></italic> from Western Europe to Lake Baikal in the east suggests that <italic><tp:taxon-name><tp:taxon-name-part taxon-name-part-type="genus" reg="Cacopsylla">C.</tp:taxon-name-part> <tp:taxon-name-part taxon-name-part-type="species" reg="borealis">borealis</tp:taxon-name-part></tp:taxon-name></italic> is of old origin. In some locations, most specimens in mixed populations living on <italic><tp:taxon-name><tp:taxon-name-part taxon-name-part-type="genus" reg="Ledum">L.</tp:taxon-name-part> <tp:taxon-name-part taxon-name-part-type="species" reg="palustre">palustre</tp:taxon-name-part></tp:taxon-name></italic> are <italic><tp:taxon-name><tp:taxon-name-part taxon-name-part-type="genus" reg="Cacopsylla">C.</tp:taxon-name-part> <tp:taxon-name-part taxon-name-part-type="species" reg="borealis">borealis</tp:taxon-name-part></tp:taxon-name></italic>, as in Utsjoki, Ailigas (320 m), while in another location, in Utsjoki, Utsjoki Hietala near the sea level, the proportion of <italic><tp:taxon-name><tp:taxon-name-part taxon-name-part-type="genus" reg="Cacopsylla">C.</tp:taxon-name-part> <tp:taxon-name-part taxon-name-part-type="species" reg="ledi">ledi</tp:taxon-name-part></tp:taxon-name></italic> is close to 20%. However, in several locations, as in Salla, Tuntsa and Salla, Niemelä, as well as in Kuusamo, Kantojoki and Kuusamo, Sakkojoki all individuals collected were <italic><tp:taxon-name><tp:taxon-name-part taxon-name-part-type="genus" reg="Cacopsylla">C.</tp:taxon-name-part> <tp:taxon-name-part taxon-name-part-type="species" reg="borealis">borealis</tp:taxon-name-part></tp:taxon-name></italic>. The species <italic><tp:taxon-name><tp:taxon-name-part taxon-name-part-type="genus" reg="Cacopsylla">C.</tp:taxon-name-part> <tp:taxon-name-part taxon-name-part-type="species" reg="borealis">borealis</tp:taxon-name-part></tp:taxon-name></italic> was found to be quite common in northern Finland. However, the hitherto known distribution of the species in Fennoscandia is restricted to north of latitude 63°.</p></tp:treatment-sec><tp:treatment-sec sec-type="etymology" id="SECID0E5IAI"><title>Etymology.</title><p>The name “borealis” which means “north” or “northern” in Latin was given because of the wide Palearctic distribution of the species.</p></tp:treatment-sec><tp:treatment-sec><!--Section generated to contain objects referenced in tp:taxon-treatment.--><fig id="F5" position="float" orientation="portrait"><object-id xmlns:xlink="http://www.w3.org/1999/xlink" content-type="arpha" xlink:type="simple">BDC7EE18-CD47-5998-B834-A8484AE64DB3</object-id><label>Figure 5.</label><caption><p>The distribution of surface spinules in the s+cs cell in the forewing <bold>a</bold><italic><tp:taxon-name><tp:taxon-name-part taxon-name-part-type="genus" reg="Cacopsylla">C.</tp:taxon-name-part> <tp:taxon-name-part taxon-name-part-type="species" reg="lapponica">lapponica</tp:taxon-name-part></tp:taxon-name></italic> sp. nov. The distribution of spinules is similar to that of <italic><tp:taxon-name><tp:taxon-name-part taxon-name-part-type="genus" reg="Cacopsylla">C.</tp:taxon-name-part> <tp:taxon-name-part taxon-name-part-type="species" reg="myrtilli">myrtilli</tp:taxon-name-part></tp:taxon-name></italic><bold>b</bold><italic><tp:taxon-name><tp:taxon-name-part taxon-name-part-type="genus" reg="Cacopsylla">C.</tp:taxon-name-part> <tp:taxon-name-part taxon-name-part-type="species" reg="borealis">borealis</tp:taxon-name-part></tp:taxon-name></italic> sp. nov. The distribution of spinules is similar to that of <italic><tp:taxon-name><tp:taxon-name-part taxon-name-part-type="genus" reg="Cacopsylla">C.</tp:taxon-name-part> <tp:taxon-name-part taxon-name-part-type="species" reg="ledi">ledi</tp:taxon-name-part></tp:taxon-name></italic>.</p></caption><graphic xmlns:xlink="http://www.w3.org/1999/xlink" xlink:href="comparative_cytogenetics-13-367-g005.jpg" position="float" orientation="portrait" xlink:type="simple" id="oo_357944.jpg"><uri content-type="original_file" xlink:type="simple">https://binary.pensoft.net/fig/357944</uri></graphic></fig><table-wrap id="T1" position="float" orientation="portrait"><label>Table 1.</label><caption><p><italic><tp:taxon-name><tp:taxon-name-part taxon-name-part-type="genus" reg="Cacopsylla">Cacopsylla</tp:taxon-name-part></tp:taxon-name></italic> material morphologically analyzed (number of individuals sequenced).</p></caption><table id="TID0EAXAE" rules="all"><tbody><tr><td rowspan="2" colspan="1">
                  <bold>Species</bold>
                </td><td rowspan="2" colspan="1">
                  <bold>Country</bold>
                </td><td rowspan="2" colspan="1">
                  <bold>Locality</bold>
                </td><td rowspan="1" colspan="2">
                  <bold>N</bold>
                </td><td rowspan="1" colspan="1">
                  <bold>Cooordinates</bold>
                </td><td rowspan="2" colspan="1">
                  <bold>Altitude (m)</bold>
                </td><td rowspan="2" colspan="1">
                  <bold>Food plant</bold>
                </td><td rowspan="2" colspan="1">
                  <bold>Date</bold>
                </td><td rowspan="2" colspan="1">
                  <bold>Collector</bold>
                </td></tr><tr><td rowspan="1" colspan="1">
                  <bold>females</bold>
                </td><td rowspan="1" colspan="1">
                  <bold>males</bold>
                </td><td rowspan="1" colspan="1">
                  <bold>Lat. / Long.</bold>
                </td></tr><tr><td rowspan="4" colspan="1"><italic><tp:taxon-name><tp:taxon-name-part taxon-name-part-type="genus" reg="Cacopsylla">Cacopsylla</tp:taxon-name-part> <tp:taxon-name-part taxon-name-part-type="species" reg="lapponica">lapponica</tp:taxon-name-part></tp:taxon-name></italic> sp. nov.</td><td rowspan="1" colspan="1">Sweden</td><td rowspan="1" colspan="1">Abisko</td><td rowspan="1" colspan="1">19 (2)</td><td rowspan="1" colspan="1">3 (3)</td><td rowspan="1" colspan="1">
                  <named-content xmlns:xlink="http://www.w3.org/1999/xlink" content-type="dwc:verbatimCoordinates" xlink:type="simple">
                    <named-content content-type="geo-json" specific-use="{&#34;type&#34;:&#34;Point&#34;,&#34;coordinates&#34;:[18.851389,68.320556]}" id="NCID0EEQAE" xlink:type="simple">68°19'14", 18°51'05"</named-content>
                  </named-content>
                </td><td rowspan="1" colspan="1">570</td><td rowspan="1" colspan="1">
                  <italic><tp:taxon-name><tp:taxon-name-part taxon-name-part-type="genus" reg="Vaccinium">V.</tp:taxon-name-part> <tp:taxon-name-part taxon-name-part-type="species" reg="uliginosum">uliginosum</tp:taxon-name-part></tp:taxon-name></italic>
                </td><td rowspan="1" colspan="1">10.8.2012</td><td rowspan="1" colspan="1">S. &amp; Ch. Nokkala</td></tr><tr><td rowspan="3" colspan="1">Finland</td><td rowspan="1" colspan="1">Utsjoki, Ailigas</td><td rowspan="1" colspan="1">8 (1)</td><td rowspan="1" colspan="1">7 (1)</td><td rowspan="1" colspan="1">
                  <named-content xmlns:xlink="http://www.w3.org/1999/xlink" content-type="dwc:verbatimCoordinates" xlink:type="simple">
                    <named-content content-type="geo-json" specific-use="{&#34;type&#34;:&#34;Point&#34;,&#34;coordinates&#34;:[27.058889,69.897500]}" id="NCID0EVRAE" xlink:type="simple">69°53'51", 27°03'32"</named-content>
                  </named-content>
                </td><td rowspan="1" colspan="1">320</td><td rowspan="1" colspan="1">
                  <italic><tp:taxon-name><tp:taxon-name-part taxon-name-part-type="genus" reg="Vaccinium">V.</tp:taxon-name-part> <tp:taxon-name-part taxon-name-part-type="species" reg="uliginosum">uliginosum</tp:taxon-name-part></tp:taxon-name></italic>
                </td><td rowspan="1" colspan="1">6.8.2016</td><td rowspan="1" colspan="1">S. &amp; Ch. Nokkala</td></tr><tr><td rowspan="2" colspan="1">Kilpisjärvi</td><td rowspan="1" colspan="1">5</td><td rowspan="1" colspan="1">7</td><td rowspan="1" colspan="1">
                  <named-content xmlns:xlink="http://www.w3.org/1999/xlink" content-type="dwc:verbatimCoordinates" xlink:type="simple">
                    <named-content content-type="geo-json" specific-use="{&#34;type&#34;:&#34;Point&#34;,&#34;coordinates&#34;:[20.738889,69.063889]}" id="NCID0EDTAE" xlink:type="simple">69°03'50", 20°44'20"</named-content>
                  </named-content>
                </td><td rowspan="1" colspan="1">620</td><td rowspan="1" colspan="1">
                  <italic><tp:taxon-name><tp:taxon-name-part taxon-name-part-type="genus" reg="Vaccinium">V.</tp:taxon-name-part> <tp:taxon-name-part taxon-name-part-type="species" reg="uliginosum">uliginosum</tp:taxon-name-part></tp:taxon-name></italic>
                </td><td rowspan="1" colspan="1">27.7.2014</td><td rowspan="1" colspan="1">S. &amp; Ch. Nokkala</td></tr><tr><td rowspan="1" colspan="1">3 (2)</td><td rowspan="1" colspan="1">3 (1)</td><td rowspan="1" colspan="1"/><td rowspan="1" colspan="1"/><td rowspan="1" colspan="1"/><td rowspan="1" colspan="1">5.8.2016</td><td rowspan="1" colspan="1">S. &amp; Ch. Nokkala</td></tr><tr><td rowspan="13" colspan="1"><italic><tp:taxon-name><tp:taxon-name-part taxon-name-part-type="genus" reg="Cacopsylla">Cacopsylla</tp:taxon-name-part> <tp:taxon-name-part taxon-name-part-type="species" reg="borealis">borealis</tp:taxon-name-part></tp:taxon-name></italic> sp. nov.</td><td rowspan="1" colspan="1">Sweden</td><td rowspan="1" colspan="1">Muodoslompolo</td><td rowspan="1" colspan="1">97 (4)</td><td rowspan="1" colspan="1">0</td><td rowspan="1" colspan="1">
                  <named-content xmlns:xlink="http://www.w3.org/1999/xlink" content-type="dwc:verbatimCoordinates" xlink:type="simple">
                    <named-content content-type="geo-json" specific-use="{&#34;type&#34;:&#34;Point&#34;,&#34;coordinates&#34;:[23.005556,68.186944]}" id="NCID0EZVAE" xlink:type="simple">68°11'13", 23°00'20"</named-content>
                  </named-content>
                </td><td rowspan="1" colspan="1"/><td rowspan="1" colspan="1">
                  <italic><tp:taxon-name><tp:taxon-name-part taxon-name-part-type="genus" reg="Ledum">L.</tp:taxon-name-part> <tp:taxon-name-part taxon-name-part-type="species" reg="palustre">palustre</tp:taxon-name-part></tp:taxon-name></italic>
                </td><td rowspan="1" colspan="1">9.8.2018</td><td rowspan="1" colspan="1">S. &amp; Ch. Nokkala</td></tr><tr><td rowspan="10" colspan="1">Finland</td><td rowspan="1" colspan="1">Utsjoki, Hietala</td><td rowspan="1" colspan="1">87 (3)</td><td rowspan="1" colspan="1">0</td><td rowspan="1" colspan="1">
                  <named-content xmlns:xlink="http://www.w3.org/1999/xlink" content-type="dwc:verbatimCoordinates" xlink:type="simple">
                    <named-content content-type="geo-json" specific-use="{&#34;type&#34;:&#34;Point&#34;,&#34;coordinates&#34;:[27.009444,69.851667]}" id="NCID0EKXAE" xlink:type="simple">69°51'06", 27°00'34"</named-content>
                  </named-content>
                </td><td rowspan="1" colspan="1"/><td rowspan="1" colspan="1">
                  <italic><tp:taxon-name><tp:taxon-name-part taxon-name-part-type="genus" reg="Ledum">L.</tp:taxon-name-part> <tp:taxon-name-part taxon-name-part-type="species" reg="palustre">palustre</tp:taxon-name-part></tp:taxon-name></italic>
                </td><td rowspan="1" colspan="1">15.8.2017</td><td rowspan="1" colspan="1">S. &amp; Ch. Nokkala</td></tr><tr><td rowspan="2" colspan="1">Utsjoki, Ailigas</td><td rowspan="1" colspan="1">148 (12)</td><td rowspan="1" colspan="1">0</td><td rowspan="1" colspan="1">
                  <named-content xmlns:xlink="http://www.w3.org/1999/xlink" content-type="dwc:verbatimCoordinates" xlink:type="simple">
                    <named-content content-type="geo-json" specific-use="{&#34;type&#34;:&#34;Point&#34;,&#34;coordinates&#34;:[27.058889,69.897500]}" id="NCID0EYYAE" xlink:type="simple">69°53'51", 27°03'32"</named-content>
                  </named-content>
                </td><td rowspan="1" colspan="1">320</td><td rowspan="1" colspan="1">
                  <italic><tp:taxon-name><tp:taxon-name-part taxon-name-part-type="genus" reg="Ledum">L.</tp:taxon-name-part> <tp:taxon-name-part taxon-name-part-type="species" reg="palustre">palustre</tp:taxon-name-part></tp:taxon-name></italic>
                </td><td rowspan="1" colspan="1">6.8.2016</td><td rowspan="1" colspan="1">S. &amp; Ch. Nokkala</td></tr><tr><td rowspan="1" colspan="1">54 (3)</td><td rowspan="1" colspan="1">0</td><td rowspan="1" colspan="1"/><td rowspan="1" colspan="1"/><td rowspan="1" colspan="1"/><td rowspan="1" colspan="1">15.8.2017</td><td rowspan="1" colspan="1">S. &amp; Ch. Nokkala</td></tr><tr><td rowspan="1" colspan="1">Inari, Pitkävuono</td><td rowspan="1" colspan="1">117 (5)</td><td rowspan="1" colspan="1">0</td><td rowspan="1" colspan="1"><named-content xmlns:xlink="http://www.w3.org/1999/xlink" content-type="dwc:verbatimCoordinates" xlink:type="simple"><named-content content-type="geo-json" specific-use="{&#34;type&#34;:&#34;Point&#34;,&#34;coordinates&#34;:[26.980000,68.998889]}" id="NCID0E31AE" xlink:type="simple">68°59'56", 26°58'48</named-content></named-content>"</td><td rowspan="1" colspan="1"/><td rowspan="1" colspan="1">
                  <italic><tp:taxon-name><tp:taxon-name-part taxon-name-part-type="genus" reg="Ledum">L.</tp:taxon-name-part> <tp:taxon-name-part taxon-name-part-type="species" reg="palustre">palustre</tp:taxon-name-part></tp:taxon-name></italic>
                </td><td rowspan="1" colspan="1">16.8.2017</td><td rowspan="1" colspan="1">S. &amp; Ch. Nokkala</td></tr><tr><td rowspan="1" colspan="1">Sodankylä, Puisuvanto</td><td rowspan="1" colspan="1">165</td><td rowspan="1" colspan="1">0</td><td rowspan="1" colspan="1">
                  <named-content xmlns:xlink="http://www.w3.org/1999/xlink" content-type="dwc:verbatimCoordinates" xlink:type="simple">
                    <named-content content-type="geo-json" specific-use="{&#34;type&#34;:&#34;Point&#34;,&#34;coordinates&#34;:[26.769167,67.781111]}" id="NCID0EK3AE" xlink:type="simple">67°46'52", 26°46'09"</named-content>
                  </named-content>
                </td><td rowspan="1" colspan="1"/><td rowspan="1" colspan="1">
                  <italic><tp:taxon-name><tp:taxon-name-part taxon-name-part-type="genus" reg="Ledum">L.</tp:taxon-name-part> <tp:taxon-name-part taxon-name-part-type="species" reg="palustre">palustre</tp:taxon-name-part></tp:taxon-name></italic>
                </td><td rowspan="1" colspan="1">3.8.2018</td><td rowspan="1" colspan="1">S. &amp; Ch. Nokkala</td></tr><tr><td rowspan="1" colspan="1">Salla, Tuntsa</td><td rowspan="1" colspan="1">292</td><td rowspan="1" colspan="1">0</td><td rowspan="1" colspan="1">
                  <named-content xmlns:xlink="http://www.w3.org/1999/xlink" content-type="dwc:verbatimCoordinates" xlink:type="simple">
                    <named-content content-type="geo-json" specific-use="{&#34;type&#34;:&#34;Point&#34;,&#34;coordinates&#34;:[29.271667,67.303056]}" id="NCID0EY4AE" xlink:type="simple">67°18'11", 29°16'18"</named-content>
                  </named-content>
                </td><td rowspan="1" colspan="1"/><td rowspan="1" colspan="1">
                  <italic><tp:taxon-name><tp:taxon-name-part taxon-name-part-type="genus" reg="Ledum">L.</tp:taxon-name-part> <tp:taxon-name-part taxon-name-part-type="species" reg="palustre">palustre</tp:taxon-name-part></tp:taxon-name></italic>
                </td><td rowspan="1" colspan="1">1.8.2019</td><td rowspan="1" colspan="1">S. &amp; Ch. Nokkala</td></tr><tr><td rowspan="1" colspan="1">Salla, Niemelä</td><td rowspan="1" colspan="1">413</td><td rowspan="1" colspan="1">0</td><td rowspan="1" colspan="1">
                  <named-content xmlns:xlink="http://www.w3.org/1999/xlink" content-type="dwc:verbatimCoordinates" xlink:type="simple">
                    <named-content content-type="geo-json" specific-use="{&#34;type&#34;:&#34;Point&#34;,&#34;coordinates&#34;:[28.993056,66.596667]}" id="NCID0EG6AE" xlink:type="simple">66°35'48", 28°59'35"</named-content>
                  </named-content>
                </td><td rowspan="1" colspan="1"/><td rowspan="1" colspan="1">
                  <italic><tp:taxon-name><tp:taxon-name-part taxon-name-part-type="genus" reg="Ledum">L.</tp:taxon-name-part> <tp:taxon-name-part taxon-name-part-type="species" reg="palustre">palustre</tp:taxon-name-part></tp:taxon-name></italic>
                </td><td rowspan="1" colspan="1">2.8.2019</td><td rowspan="1" colspan="1">S. &amp; Ch. Nokkala</td></tr><tr><td rowspan="1" colspan="1">Kuusamo, Kantojoki</td><td rowspan="1" colspan="1">285</td><td rowspan="1" colspan="1">0</td><td rowspan="1" colspan="1">
                  <named-content xmlns:xlink="http://www.w3.org/1999/xlink" content-type="dwc:verbatimCoordinates" xlink:type="simple">
                    <named-content content-type="geo-json" specific-use="{&#34;type&#34;:&#34;Point&#34;,&#34;coordinates&#34;:[29.154167,66.239722]}" id="NCID0EVAAG" xlink:type="simple">66°14'23", 29°09'15"</named-content>
                  </named-content>
                </td><td rowspan="1" colspan="1"/><td rowspan="1" colspan="1">
                  <italic><tp:taxon-name><tp:taxon-name-part taxon-name-part-type="genus" reg="Ledum">L.</tp:taxon-name-part> <tp:taxon-name-part taxon-name-part-type="species" reg="palustre">palustre</tp:taxon-name-part></tp:taxon-name></italic>
                </td><td rowspan="1" colspan="1">2.8.2019</td><td rowspan="1" colspan="1">S. &amp; Ch. Nokkala</td></tr><tr><td rowspan="1" colspan="1">Kuusamo, Sakkojoki</td><td rowspan="1" colspan="1">86</td><td rowspan="1" colspan="1">0</td><td rowspan="1" colspan="1">
                  <named-content xmlns:xlink="http://www.w3.org/1999/xlink" content-type="dwc:verbatimCoordinates" xlink:type="simple">
                    <named-content content-type="geo-json" specific-use="{&#34;type&#34;:&#34;Point&#34;,&#34;coordinates&#34;:[29.534167,65.533889]}" id="NCID0EDCAG" xlink:type="simple">65°32'02", 29°32'03"</named-content>
                  </named-content>
                </td><td rowspan="1" colspan="1"/><td rowspan="1" colspan="1">
                  <italic><tp:taxon-name><tp:taxon-name-part taxon-name-part-type="genus" reg="Ledum">L.</tp:taxon-name-part> <tp:taxon-name-part taxon-name-part-type="species" reg="palustre">palustre</tp:taxon-name-part></tp:taxon-name></italic>
                </td><td rowspan="1" colspan="1">3.8.2019</td><td rowspan="1" colspan="1">S. &amp; Ch. Nokkala</td></tr><tr><td rowspan="1" colspan="1">Toholampi</td><td rowspan="1" colspan="1">19</td><td rowspan="1" colspan="1">0</td><td rowspan="1" colspan="1">
                  <named-content xmlns:xlink="http://www.w3.org/1999/xlink" content-type="dwc:verbatimCoordinates" xlink:type="simple">
                    <named-content content-type="geo-json" specific-use="{&#34;type&#34;:&#34;Point&#34;,&#34;coordinates&#34;:[24.199444,63.751111]}" id="NCID0ERDAG" xlink:type="simple">63°45'04", 24°11'58"</named-content>
                  </named-content>
                </td><td rowspan="1" colspan="1"/><td rowspan="1" colspan="1">
                  <italic><tp:taxon-name><tp:taxon-name-part taxon-name-part-type="genus" reg="Ledum">L.</tp:taxon-name-part> <tp:taxon-name-part taxon-name-part-type="species" reg="palustre">palustre</tp:taxon-name-part></tp:taxon-name></italic>
                </td><td rowspan="1" colspan="1">10.8.2018</td><td rowspan="1" colspan="1">S. &amp; Ch. Nokkala</td></tr><tr><td rowspan="2" colspan="1">Russia</td><td rowspan="1" colspan="1">Vorkuta</td><td rowspan="1" colspan="1">7 (7)</td><td rowspan="1" colspan="1">0</td><td rowspan="1" colspan="1">
                  <named-content xmlns:xlink="http://www.w3.org/1999/xlink" content-type="dwc:verbatimCoordinates" xlink:type="simple">
                    <named-content content-type="geo-json" specific-use="{&#34;type&#34;:&#34;Point&#34;,&#34;coordinates&#34;:[64.033333,67.500000]}" id="NCID0ECFAG" xlink:type="simple">67°30'00", 64°02'00"</named-content>
                  </named-content>
                </td><td rowspan="1" colspan="1"/><td rowspan="1" colspan="1">
                  <italic><tp:taxon-name><tp:taxon-name-part taxon-name-part-type="genus" reg="Ledum">L.</tp:taxon-name-part> <tp:taxon-name-part taxon-name-part-type="species" reg="palustre">palustre</tp:taxon-name-part></tp:taxon-name></italic>
                </td><td rowspan="1" colspan="1">6.8.2013</td><td rowspan="1" colspan="1">N. Khabasova</td></tr><tr><td rowspan="1" colspan="1">Baikal</td><td rowspan="1" colspan="1">71 (5)</td><td rowspan="1" colspan="1">0</td><td rowspan="1" colspan="1">
                  <named-content xmlns:xlink="http://www.w3.org/1999/xlink" content-type="dwc:verbatimCoordinates" xlink:type="simple">
                    <named-content content-type="geo-json" specific-use="{&#34;type&#34;:&#34;Point&#34;,&#34;coordinates&#34;:[105.070556,51.906944]}" id="NCID0EQGAG" xlink:type="simple">51°54'25", 105°04'14"</named-content>
                  </named-content>
                </td><td rowspan="1" colspan="1"/><td rowspan="1" colspan="1">
                  <italic><tp:taxon-name><tp:taxon-name-part taxon-name-part-type="genus" reg="Ledum">L.</tp:taxon-name-part> <tp:taxon-name-part taxon-name-part-type="species" reg="palustre">palustre</tp:taxon-name-part></tp:taxon-name></italic>
                </td><td rowspan="1" colspan="1">21.7.2007</td><td rowspan="1" colspan="1">E. Labina</td></tr></tbody></table></table-wrap></tp:treatment-sec></tp:taxon-treatment>
